# Supplementary material for: Beneficial Effects of Sodium Nitroprusside on the Aroma, Flavors, and Anthocyanin Accumulation in Blood Orange Fruits
Source: Foods. 2022 Jul 26;11(15):2218. doi: 10.3390/foods11152218 (PMC9329794; doi:10.3390/foods11152218)
Supplement: Supplementary file 1 [file foods-11-02218-s001.zip]

Archive with 1 entries (1 files):
- foods-1821752-supplementary.pdf
